# Supplementary material for: The economic costs of excessive sedentary behaviour in Japan
Source: J Public Health (Oxf). 2026 Apr 24;48(2):601–9. doi: 10.1093/pubmed/fdag029 (PMC13223573; doi:10.1093/pubmed/fdag029)
Supplement: fdag029_Supplemental_Files [file fdag029_supplemental_files.zip]

Archive with 4 entries (4 files):
- Supplemental_table1.docx
- Supplemental_table2.docx
- Supplemental_table3.docx
- Supplemental_tables_R1_fdag029.docx
